# Supplementary material for: The Effectiveness of E-Health Interventions Promoting Physical Activity and Reducing Sedentary Behavior in College Students: A Systematic Review and Meta-Analysis of Randomized Controlled Trials
Source: Int J Environ Res Public Health. 2022 Dec 25;20(1):318. doi: 10.3390/ijerph20010318 (PMC9819541; doi:10.3390/ijerph20010318)
Supplement: Supplementary file 1 [file ijerph-20-00318-s001.zip]

Archive with 7 entries (7 files):
- .DS_Store
- Figure S1 Funnel plot for PA (post-intervention).tif
- Figure S2 Funnel plot for follow-up.tif
- Figure S3 Sensitivity analysis (post-intervention).tif
- Figure S4 Sensitivity analysis of PA(follow-up).tif
- Figure S5 Sensitivity analysisú¿SBú⌐.tif
- Search strategy .pdf
